# Supplementary material for: Exercising self-control increases responsivity to hedonic and eudaimonic rewards
Source: Soc Cogn Affect Neurosci. 2025 Jan 30;20(1):nsaf016. doi: 10.1093/scan/nsaf016 (PMC11817797; doi:10.1093/scan/nsaf016)
Supplement: nsaf016_Supp [file nsaf016_supp.zip]

Archive with 1 entries (1 files):
- scan-24-239-File007.docx
